# Supplementary material for: Temporal variation of genetic composition in Atlantic salmon populations from the Western White Sea Basin: influence of anthropogenic factors?
Source: BMC Genet. 2013 Sep 23;14:88. doi: 10.1186/1471-2156-14-88 (PMC3852729; doi:10.1186/1471-2156-14-88)
Supplement: Additional file 1 — Microsatellite diversity indices of the 32 studied Atlantic salmon populations and the results of the Hardy-Weinberg equilibrium test. The year of sampling is indicated after population code. N–number of individuals; A–average number of alleles in a population; HO–observed heterozygosity; HE–expected heterozygosity; HWE–the P value of the Hardy-Weinberg equilibrium test. The P values over all populations and loci have been corrected for multiple significant tests. [file 1471-2156-14-88-S1.xls]

## Sheet: Sheet 1
Supplementary online Appendix 1. Microsatellite diversity indices of the 32 studied Atlantic salmon populations and the results of the Hardy-Weinberg equilibrium test. The year of sampling is indicated after population code. N - number of individuals; A - average number of alleles in a population; HO - observed heterozygosity; HE - expected heterozygosity; HWE - the P value of the Hardy-Weinberg …
EST123		Kach08	Kach01	Ponoi08	Ponoi95	Dan08	Dan01	Sos08	Sos01	Baby08	Baby01	Likh08	Likh01	PuK08	PuK01	Plc08	Plc01	Cha08	Cha01	Str08	Str01	Chv08	Chv01	Ind08	Ind01	Var08	Var99	Nil05	Nil99	PuW05	PuW99	Png05	Png99	Pist05	Pist99	Kam05	Kam99	Means
N		132	82	184	76	86	88	92	60	80	92	90	94	152	94	52	92	98	84	122	90	82	86	120	86	102	68	60	84	112	86	82	100	110	74	114	52
A		6	4	9	4	6	6	4	6	6	7	8	6	8	7	4	8	7	6	9	7	6	5	6	5	6	4	4	5	4	3	6	8	6	6	5	5	5.889
HO		0.742	0.561	0.587	0.632	0.558	0.682	0.717	0.667	0.65	0.522	0.578	0.66	0.645	0.638	0.615	0.543	0.755	0.667	0.689	0.511	0.512	0.535	0.517	0.581	0.588	0.706	0.367	0.595	0.696	0.442	0.683	0.72	0.691	0.757	0.281	0.5	0.605
HE		0.595	0.625	0.588	0.514	0.591	0.734	0.638	0.687	0.618	0.665	0.622	0.573	0.642	0.637	0.612	0.637	0.657	0.661	0.629	0.596	0.582	0.546	0.574	0.644	0.631	0.641	0.487	0.604	0.632	0.562	0.746	0.738	0.702	0.685	0.286	0.429	0.611
HWE		ns	ns	ns	ns	ns	ns	ns	ns	ns	ns	ns	ns	ns	ns	ns	ns	ns	ns	ns	ns	ns	ns	ns	ns	ns	ns	ns	ns	ns	ns	ns	ns	ns	ns	ns	ns	ns
EST19		Kach08	Kach01	Ponoi08	Ponoi95	Dan08	Dan01	Sos08	Sos01	Baby08	Baby01	Likh08	Likh01	PuK08	PuK01	Plc08	Plc01	Cha08	Cha01	Str08	Str01	Chv08	Chv01	Ind08	Ind01	Var08	Var99	Nil05	Nil99	PuW05	PuW99	Png05	Png99	Pist05	Pist99	Kam05	Kam99	Means
N		132	82	184	76	86	88	92	60	80	92	90	94	152	94	50	92	98	84	126	92	82	98	120	88	102	66	62	84	110	84	82	100	110	76	114	58
A		23	19	29	21	16	19	18	20	19	22	21	21	25	19	19	21	21	20	22	21	19	13	16	15	25	20	10	9	7	7	12	12	6	2	2	1	16.444
HO		0.909	0.854	0.848	0.947	0.953	0.977	0.87	1	1	1	0.956	0.936	0.868	0.915	0.88	0.935	0.878	0.929	0.921	0.891	0.976	0.796	0.867	0.864	0.961	0.879	0.806	0.857	0.891	0.786	0.927	0.9	0.509	0.211	0.07	0	0.827
HE		0.923	0.886	0.917	0.936	0.919	0.922	0.883	0.91	0.911	0.938	0.923	0.923	0.93	0.92	0.921	0.924	0.936	0.941	0.933	0.932	0.929	0.865	0.858	0.906	0.917	0.91	0.855	0.806	0.836	0.752	0.893	0.892	0.58	0.269	0.068	0	0.827
HWE		ns	ns	ns	ns	ns	ns	ns	ns	ns	ns	ns	ns	ns	ns	ns	ns	ns	ns	ns	ns	ns	ns	ns	ns	ns	ns	ns	ns	ns	ns	ns	ns	ns	ns	ns	-	ns
EST28		Kach08	Kach01	Ponoi08	Ponoi95	Dan08	Dan01	Sos08	Sos01	Baby08	Baby01	Likh08	Likh01	PuK08	PuK01	Plc08	Plc01	Cha08	Cha01	Str08	Str01	Chv08	Chv01	Ind08	Ind01	Var08	Var99	Nil05	Nil99	PuW05	PuW99	Png05	Png99	Pist05	Pist99	Kam05	Kam99	Means
N		132	82	186	76	86	88	92	60	82	92	92	94	152	94	52	92	98	84	126	94	80	98	120	90	102	70	60	84	112	86	82	100	110	76	114	54
A		6	5	5	4	1	2	3	6	2	2	3	2	2	4	4	5	2	2	4	2	2	2	2	2	2	2	2	2	1	1	2	2	2	2	2	2	2.667
HO		0.227	0.293	0.161	0.211	0	0.023	0.065	0.267	0.098	0.152	0.174	0.149	0.053	0.255	0.269	0.239	0.082	0.119	0.143	0.064	0.175	0.184	0.05	0.089	0.157	0.114	0.2	0.429	0	0	0.146	0.08	0.182	0.132	0.333	0.333	0.157
HE		0.234	0.28	0.18	0.238	0	0.023	0.064	0.274	0.094	0.142	0.162	0.139	0.076	0.262	0.33	0.318	0.116	0.113	0.136	0.062	0.162	0.201	0.049	0.126	0.179	0.159	0.325	0.367	0	0	0.137	0.078	0.224	0.125	0.28	0.331	0.166
HWE		ns	ns	ns	ns	-	-	ns	ns	ns	ns	ns	ns	ns	ns	ns	ns	ns	ns	ns	ns	ns	ns	ns	ns	ns	ns	ns	ns	-	-	ns	ns	ns	ns	ns	ns	ns
EST405		Kach08	Kach01	Ponoi08	Ponoi95	Dan08	Dan01	Sos08	Sos01	Baby08	Baby01	Likh08	Likh01	PuK08	PuK01	Plc08	Plc01	Cha08	Cha01	Str08	Str01	Chv08	Chv01	Ind08	Ind01	Var08	Var99	Nil05	Nil99	PuW05	PuW99	Png05	Png99	Pist05	Pist99	Kam05	Kam99	Means
N		132	82	186	74	84	88	92	58	80	92	92	94	152	94	50	90	98	84	122	88	80	96	120	88	102	66	56	84	110	86	82	100	110	76	114	52
A		23	21	24	21	18	19	21	20	21	22	23	23	22	22	19	24	23	18	24	21	20	16	16	16	20	18	11	9	9	10	16	16	7	9	7	6	17.639
HO		0.924	0.854	0.957	0.946	0.976	0.932	0.978	0.931	0.95	0.978	0.913	0.915	0.882	0.915	0.96	0.978	0.959	0.905	0.852	0.955	0.925	0.938	0.917	0.841	0.941	1	0.964	0.976	0.709	0.605	0.829	0.92	0.8	0.763	0.86	0.692	0.898
HE		0.931	0.936	0.938	0.937	0.93	0.925	0.94	0.937	0.933	0.936	0.944	0.941	0.931	0.932	0.939	0.937	0.936	0.935	0.939	0.951	0.926	0.894	0.895	0.927	0.92	0.938	0.863	0.829	0.7	0.632	0.886	0.888	0.793	0.805	0.781	0.688	0.891
HWE		ns	ns	ns	ns	ns	ns	ns	ns	ns	ns	ns	ns	ns	ns	ns	ns	ns	ns	0	ns	ns	ns	ns	ns	ns	ns	ns	ns	ns	ns	ns	ns	ns	ns	ns	ns	0
Ssa124		Kach08	Kach01	Ponoi08	Ponoi95	Dan08	Dan01	Sos08	Sos01	Baby08	Baby01	Likh08	Likh01	PuK08	PuK01	Plc08	Plc01	Cha08	Cha01	Str08	Str01	Chv08	Chv01	Ind08	Ind01	Var08	Var99	Nil05	Nil99	PuW05	PuW99	Png05	Png99	Pist05	Pist99	Kam05	Kam99	Means
N		132	82	166	76	86	88	92	54	76	92	88	94	152	94	52	92	96	84	124	90	82	86	120	80	98	74	62	82	112	86	78	100	104	76	114	58
A		5	5	4	4	4	4	3	5	3	3	3	3	3	4	4	4	4	4	4	3	4	5	4	4	4	4	2	2	3	3	4	3	2	2	3	3	3.556
HO		0.591	0.634	0.566	0.5	0.488	0.432	0.478	0.407	0.763	0.435	0.614	0.574	0.447	0.362	0.538	0.543	0.625	0.405	0.645	0.556	0.707	0.535	0.633	0.5	0.51	0.486	0.613	0.561	0.643	0.721	0.538	0.38	0.442	0.289	0.228	0.276	0.519
HE		0.58	0.596	0.558	0.548	0.549	0.545	0.472	0.524	0.576	0.576	0.585	0.558	0.513	0.488	0.56	0.552	0.564	0.522	0.561	0.565	0.584	0.568	0.603	0.667	0.484	0.557	0.489	0.429	0.567	0.558	0.526	0.418	0.437	0.447	0.21	0.279	0.523
HWE		ns	ns	ns	ns	ns	ns	ns	ns	ns	ns	ns	ns	ns	ns	ns	ns	ns	ns	ns	ns	ns	ns	ns	ns	ns	ns	ns	ns	ns	ns	ns	ns	ns	ns	ns	ns	ns
Ssa171		Kach08	Kach01	Ponoi08	Ponoi95	Dan08	Dan01	Sos08	Sos01	Baby08	Baby01	Likh08	Likh01	PuK08	PuK01	Plc08	Plc01	Cha08	Cha01	Str08	Str01	Chv08	Chv01	Ind08	Ind01	Var08	Var99	Nil05	Nil99	PuW05	PuW99	Png05	Png99	Pist05	Pist99	Kam05	Kam99	Means
N		130	78	174	76	86	88	92	58	82	82	90	94	152	94	52	90	98	84	126	94	82	98	120	90	100	74	64	84	112	86	80	100	110	78	114	58
A		13	15	14	11	9	10	11	8	9	14	11	9	13	10	8	11	9	11	11	10	9	7	8	8	12	8	6	5	5	5	6	6	5	5	4	4	8.889
HO		0.769	0.769	0.805	0.684	0.721	0.795	0.717	0.724	0.732	0.927	0.711	0.617	0.763	0.809	0.885	0.711	0.776	0.81	0.667	0.745	0.756	0.714	0.65	0.644	0.62	0.784	0.844	0.905	0.714	0.814	0.6	0.68	0.782	0.692	0.754	0.724	0.745
HE		0.735	0.78	0.794	0.785	0.712	0.712	0.734	0.739	0.768	0.801	0.764	0.71	0.735	0.763	0.796	0.762	0.81	0.746	0.659	0.788	0.662	0.657	0.619	0.602	0.653	0.75	0.788	0.715	0.728	0.676	0.689	0.631	0.689	0.723	0.688	0.704	0.724
HWE		ns	ns	ns	ns	ns	ns	ns	ns	ns	ns	ns	ns	ns	ns	ns	ns	ns	ns	ns	ns	ns	ns	ns	ns	ns	ns	ns	ns	ns	ns	ns	ns	ns	ns	ns	ns	ns
Ssa197		Kach08	Kach01	Ponoi08	Ponoi95	Dan08	Dan01	Sos08	Sos01	Baby08	Baby01	Likh08	Likh01	PuK08	PuK01	Plc08	Plc01	Cha08	Cha01	Str08	Str01	Chv08	Chv01	Ind08	Ind01	Var08	Var99	Nil05	Nil99	PuW05	PuW99	Png05	Png99	Pist05	Pist99	Kam05	Kam99	Means
N		130	82	184	76	86	88	92	58	80	92	92	94	152	92	50	92	98	84	126	94	82	98	120	90	102	74	62	84	110	86	82	100	110	76	114	58
A		14	15	16	14	10	13	14	14	13	16	14	15	16	15	11	13	15	15	15	17	14	13	13	10	16	16	8	7	8	9	11	13	7	10	4	4	12.444
HO		0.908	0.878	0.946	0.895	0.86	0.886	0.87	0.828	0.875	0.848	0.913	0.894	0.816	0.826	1	0.826	0.755	0.929	0.937	0.936	0.951	0.98	0.817	0.822	0.902	0.946	0.742	0.738	0.782	0.837	0.829	0.72	0.636	0.921	0.842	0.552	0.851
HE		0.904	0.927	0.905	0.904	0.856	0.902	0.907	0.913	0.891	0.914	0.898	0.924	0.908	0.913	0.882	0.906	0.88	0.903	0.919	0.917	0.914	0.9	0.861	0.859	0.86	0.908	0.753	0.781	0.793	0.771	0.824	0.84	0.664	0.87	0.693	0.666	0.862
HWE		ns	ns	ns	ns	ns	ns	ns	ns	ns	ns	ns	ns	ns	ns	ns	ns	ns	ns	ns	ns	ns	ns	ns	ns	ns	ns	ns	ns	ns	ns	ns	ns	ns	ns	ns	ns	ns
Ssa404		Kach08	Kach01	Ponoi08	Ponoi95	Dan08	Dan01	Sos08	Sos01	Baby08	Baby01	Likh08	Likh01	PuK08	PuK01	Plc08	Plc01	Cha08	Cha01	Str08	Str01	Chv08	Chv01	Ind08	Ind01	Var08	Var99	Nil05	Nil99	PuW05	PuW99	Png05	Png99	Pist05	Pist99	Kam05	Kam99	Means
N		132	82	170	60	86	82	92	54	76	84	80	94	152	94	52	88	96	82	126	90	82	64	118	78	98	60	64	84	112	84	74	98	108	78	112	58
A		29	30	39	25	26	29	29	23	26	35	30	30	32	28	25	33	33	29	35	30	33	25	29	30	32	29	9	9	13	11	20	18	11	9	4	3	24.472
HO		0.894	0.927	0.976	0.867	0.884	0.951	0.978	0.926	0.947	0.929	0.95	1	0.934	0.936	0.885	0.977	0.938	0.951	0.968	0.889	0.951	0.938	0.949	0.974	0.898	0.967	0.938	0.929	0.929	0.81	0.892	0.939	0.574	0.718	0.411	0.448	0.888
HE		0.959	0.963	0.966	0.949	0.943	0.946	0.958	0.955	0.955	0.964	0.958	0.958	0.959	0.946	0.962	0.962	0.965	0.958	0.963	0.963	0.966	0.96	0.948	0.968	0.955	0.96	0.841	0.852	0.891	0.789	0.954	0.914	0.722	0.685	0.446	0.471	0.902
HWE		ns	ns	ns	ns	0	ns	ns	ns	ns	ns	ns	ns	ns	ns	0	ns	ns	ns	ns	ns	ns	ns	ns	ns	ns	ns	ns	ns	ns	ns	ns	ns	0	ns	ns	ns	0
Ssa412		Kach08	Kach01	Ponoi08	Ponoi95	Dan08	Dan01	Sos08	Sos01	Baby08	Baby01	Likh08	Likh01	PuK08	PuK01	Plc08	Plc01	Cha08	Cha01	Str08	Str01	Chv08	Chv01	Ind08	Ind01	Var08	Var99	Nil05	Nil99	PuW05	PuW99	Png05	Png99	Pist05	Pist99	Kam05	Kam99	Means
N		132	82	184	76	86	88	92	60	82	90	92	94	152	94	52	92	98	84	126	94	82	98	120	90	102	72	64	84	112	86	82	100	110	78	114	58
A		3	4	6	4	4	5	4	5	5	5	6	4	6	4	5	5	4	6	5	4	4	4	4	4	3	4	2	3	4	3	4	3	3	3	1	1	4
HO		0.606	0.61	0.663	0.658	0.535	0.727	0.565	0.667	0.756	0.733	0.63	0.532	0.658	0.638	0.808	0.674	0.653	0.69	0.683	0.617	0.585	0.694	0.817	0.644	0.529	0.722	0.313	0.333	0.661	0.558	0.659	0.52	0.673	0.487	0	0	0.592
HE		0.621	0.645	0.666	0.643	0.643	0.687	0.673	0.667	0.674	0.656	0.654	0.652	0.663	0.639	0.69	0.697	0.628	0.682	0.683	0.66	0.637	0.681	0.721	0.711	0.64	0.663	0.268	0.368	0.523	0.568	0.551	0.64	0.547	0.528	0	0	0.591
HWE		ns	ns	ns	ns	ns	ns	ns	ns	ns	ns	ns	ns	ns	ns	ns	ns	ns	ns	ns	ns	ns	ns	ns	ns	ns	ns	ns	ns	ns	ns	ns	ns	ns	ns	-	-	ns
Ssa85		Kach08	Kach01	Ponoi08	Ponoi95	Dan08	Dan01	Sos08	Sos01	Baby08	Baby01	Likh08	Likh01	PuK08	PuK01	Plc08	Plc01	Cha08	Cha01	Str08	Str01	Chv08	Chv01	Ind08	Ind01	Var08	Var99	Nil05	Nil99	PuW05	PuW99	Png05	Png99	Pist05	Pist99	Kam05	Kam99	Means
N		132	82	176	76	86	84	92	50	78	92	90	88	152	94	52	92	98	84	124	94	82	94	120	86	98	74	64	82	112	84	78	100	100	78	104	58
A		13	13	13	12	10	9	11	11	11	12	11	11	12	10	9	15	11	12	12	12	11	11	10	14	10	12	7	5	9	7	10	8	3	6	4	3	10
HO		0.818	0.854	0.909	0.868	0.721	0.786	0.891	0.92	0.795	0.848	0.822	0.636	0.803	0.872	0.808	0.87	0.755	0.786	0.806	0.851	0.854	0.681	0.833	0.674	0.837	0.784	0.875	0.805	0.804	0.643	0.718	0.76	0.4	0.462	0.596	0.517	0.768
HE		0.826	0.838	0.833	0.852	0.827	0.752	0.858	0.8	0.82	0.815	0.792	0.744	0.812	0.84	0.818	0.823	0.776	0.86	0.812	0.805	0.812	0.787	0.82	0.821	0.827	0.765	0.78	0.731	0.782	0.76	0.818	0.805	0.523	0.433	0.552	0.508	0.773
HWE		ns	ns	ns	ns	ns	ns	ns	ns	ns	ns	ns	ns	ns	ns	ns	ns	ns	ns	ns	ns	ns	ns	ns	ns	ns	ns	ns	ns	ns	ns	ns	ns	ns	ns	ns	ns	ns
Ssa98		Kach08	Kach01	Ponoi08	Ponoi95	Dan08	Dan01	Sos08	Sos01	Baby08	Baby01	Likh08	Likh01	PuK08	PuK01	Plc08	Plc01	Cha08	Cha01	Str08	Str01	Chv08	Chv01	Ind08	Ind01	Var08	Var99	Nil05	Nil99	PuW05	PuW99	Png05	Png99	Pist05	Pist99	Kam05	Kam99	Means
N		132	82	178	74	86	88	90	58	80	92	92	94	150	94	52	92	98	82	124	92	82	98	120	88	102	66	58	84	110	82	82	100	110	76	114	54
A		7	6	9	6	7	6	7	8	5	8	9	7	9	8	5	5	7	4	7	6	8	7	8	6	6	7	3	3	3	3	3	4	3	3	1	1	5.694
HO		0.47	0.463	0.449	0.432	0.558	0.545	0.467	0.621	0.425	0.63	0.435	0.702	0.413	0.404	0.577	0.391	0.51	0.341	0.339	0.457	0.512	0.388	0.6	0.636	0.588	0.606	0.172	0.452	0.255	0.341	0.22	0.52	0.109	0.184	0	0	0.423
HE		0.502	0.418	0.458	0.408	0.535	0.516	0.58	0.621	0.482	0.593	0.512	0.638	0.389	0.448	0.505	0.449	0.445	0.393	0.329	0.47	0.548	0.39	0.521	0.541	0.569	0.599	0.164	0.42	0.23	0.357	0.2	0.514	0.122	0.173	0	0	0.418
HWE		ns	ns	ns	ns	ns	ns	ns	ns	ns	ns	ns	ns	ns	ns	ns	ns	ns	ns	ns	ns	ns	ns	ns	ns	ns	ns	ns	ns	ns	ns	ns	ns	ns	ns	-	-	ns
Ssosl311		Kach08	Kach01	Ponoi08	Ponoi95	Dan08	Dan01	Sos08	Sos01	Baby08	Baby01	Likh08	Likh01	PuK08	PuK01	Plc08	Plc01	Cha08	Cha01	Str08	Str01	Chv08	Chv01	Ind08	Ind01	Var08	Var99	Nil05	Nil99	PuW05	PuW99	Png05	Png99	Pist05	Pist99	Kam05	Kam99	Means
N		132	48	172	76	86	68	92	58	80	64	92	80	152	88	52	92	98	84	124	94	82	92	120	86	98	74	64	82	112	84	82	100	110	78	114	58
A		19	12	18	18	17	15	18	13	19	15	18	16	20	21	15	20	23	18	21	20	15	15	12	14	20	18	7	7	8	7	11	9	7	4	5	4	14.417
HO		0.894	0.792	0.872	0.895	0.884	0.912	0.804	0.828	0.9	0.719	0.87	0.9	0.947	0.955	0.885	0.761	0.878	0.762	0.919	0.787	0.878	0.652	0.833	0.651	0.857	0.784	0.844	0.878	0.696	0.667	0.78	0.82	0.673	0.385	0.632	0.655	0.801
HE		0.871	0.838	0.877	0.853	0.865	0.906	0.852	0.861	0.891	0.833	0.874	0.871	0.868	0.882	0.863	0.84	0.889	0.871	0.882	0.849	0.826	0.743	0.833	0.763	0.891	0.868	0.791	0.782	0.666	0.692	0.824	0.742	0.642	0.351	0.629	0.584	0.805
HWE		ns	ns	ns	ns	ns	ns	ns	ns	ns	ns	ns	ns	ns	ns	ns	ns	ns	ns	ns	ns	ns	ns	ns	ns	ns	ns	ns	ns	ns	ns	ns	ns	ns	ns	ns	ns	ns
Ssosl438		Kach08	Kach01	Ponoi08	Ponoi95	Dan08	Dan01	Sos08	Sos01	Baby08	Baby01	Likh08	Likh01	PuK08	PuK01	Plc08	Plc01	Cha08	Cha01	Str08	Str01	Chv08	Chv01	Ind08	Ind01	Var08	Var99	Nil05	Nil99	PuW05	PuW99	Png05	Png99	Pist05	Pist99	Kam05	Kam99	Means
N		102	78	180	76	74	86	82	48	76	92	90	88	126	90	42	82	86	68	118	76	78	76	112	74	98	66	60	80	102	82	74	90	108	76	106	56
A		5	8	7	6	5	5	6	7	6	8	5	7	7	4	7	7	8	5	6	7	4	4	6	6	6	6	5	4	5	5	7	6	3	5	2	1	5.583
HO		0.647	0.692	0.811	0.868	0.676	0.674	0.756	0.417	0.553	0.652	0.689	0.659	0.619	0.644	0.857	0.585	0.442	0.765	0.661	0.711	0.718	0.711	0.732	0.459	0.633	0.697	0.767	0.8	0.824	0.78	0.73	0.644	0.074	0.579	0.038	0	0.627
HE		0.728	0.73	0.752	0.764	0.687	0.674	0.713	0.674	0.62	0.713	0.686	0.675	0.663	0.602	0.711	0.636	0.654	0.683	0.668	0.723	0.715	0.699	0.711	0.746	0.589	0.648	0.706	0.666	0.758	0.763	0.715	0.609	0.107	0.536	0.037	0	0.632
HWE		ns	ns	ns	ns	ns	ns	ns	ns	ns	ns	ns	ns	ns	ns	ns	ns	ns	ns	ns	ns	ns	ns	ns	0	ns	ns	ns	ns	ns	ns	ns	ns	ns	ns	ns	-	0.0001
Ssosl85		Kach08	Kach01	Ponoi08	Ponoi95	Dan08	Dan01	Sos08	Sos01	Baby08	Baby01	Likh08	Likh01	PuK08	PuK01	Plc08	Plc01	Cha08	Cha01	Str08	Str01	Chv08	Chv01	Ind08	Ind01	Var08	Var99	Nil05	Nil99	PuW05	PuW99	Png05	Png99	Pist05	Pist99	Kam05	Kam99	Means
N		126	78	168	76	74	84	82	50	80	86	90	86	118	86	52	80	90	68	118	68	76	72	106	80	90	60	62	80	104	82	74	90	102	74	82	54
A		12	10	12	10	8	11	9	9	10	10	10	10	11	9	10	12	10	8	14	9	9	8	9	9	11	9	5	4	4	5	10	10	7	5	5	5	8.861
HO		0.698	0.564	0.702	0.763	0.73	0.738	0.659	0.64	0.7	0.558	0.689	0.698	0.763	0.674	0.731	0.85	0.622	0.529	0.678	0.735	0.553	0.611	0.491	0.575	0.867	0.733	0.903	0.675	0.692	0.805	0.757	0.756	0.745	0.676	0.683	0.63	0.691
HE		0.759	0.757	0.792	0.756	0.708	0.73	0.728	0.72	0.674	0.607	0.683	0.684	0.757	0.669	0.729	0.732	0.663	0.689	0.735	0.759	0.521	0.638	0.471	0.553	0.797	0.779	0.74	0.688	0.634	0.704	0.827	0.776	0.693	0.608	0.677	0.785	0.701
HWE		ns	ns	ns	ns	ns	ns	ns	ns	ns	ns	ns	ns	ns	ns	ns	ns	ns	ns	ns	ns	ns	ns	ns	ns	ns	ns	ns	ns	ns	ns	ns	ns	ns	ns	ns	ns	ns
Mean of all loci		Kach08	Kach01	Ponoi08	Ponoi95	Dan08	Dan01	Sos08	Sos01	Baby08	Baby01	Likh08	Likh01	PuK08	PuK01	Plc08	Plc01	Cha08	Cha01	Str08	Str01	Chv08	Chv01	Ind08	Ind01	Var08	Var99	Nil05	Nil99	PuW05	PuW99	Png05	Png99	Pist05	Pist99	Kam05	Kam99
A		12.714	11.929	14.643	11.429	10.071	10.929	11.286	11.071	11.071	12.786	12.286	11.714	13.286	11.786	10.357	13.071	12.643	11.286	13.5	12.071	11.286	9.643	10.214	10.214	12.357	11.214	5.786	5.286	5.929	5.643	8.714	8.429	5.143	5.071	3.5	3.071
HO		0.721	0.696	0.732	0.726	0.682	0.719	0.701	0.703	0.725	0.709	0.71	0.705	0.686	0.703	0.764	0.706	0.688	0.685	0.708	0.693	0.718	0.668	0.693	0.64	0.706	0.729	0.668	0.71	0.664	0.629	0.665	0.668	0.521	0.518	0.409	0.381
HE		0.726	0.73	0.73	0.72	0.698	0.713	0.714	0.734	0.708	0.725	0.718	0.714	0.703	0.71	0.737	0.727	0.709	0.711	0.703	0.717	0.699	0.681	0.677	0.702	0.708	0.725	0.632	0.646	0.624	0.613	0.685	0.677	0.532	0.517	0.382	0.389
HWE		ns	ns	ns	ns	0	ns	ns	ns	ns	ns	ns	ns	ns	ns	0	ns	ns	ns	0	ns	ns	ns	ns	0	ns	ns	ns	ns	ns	ns	ns	ns	0	ns	ns	ns
