# Supplementary material for: Temporal variation of genetic composition in Atlantic salmon populations from the Western White Sea Basin: influence of anthropogenic factors?
Source: BMC Genet. 2013 Sep 23;14:88. doi: 10.1186/1471-2156-14-88 (PMC3852729; doi:10.1186/1471-2156-14-88)
Supplement: Additional file 2 — Estimation of null allele frequencies (Brookfield 1) across loci and populations. [file 1471-2156-14-88-S2.xls]

## Sheet: Sheet1
Supplementary online Appendix 2. Estimation of null allele frequencies (Brookfield 1) across studied loci and populations.
	Kachkovka 2008	Kachkovka 2001	Ponoi 2008	Ponoi 1995	Danilovka 2008	Danilovka 2001	Snezhnitsa 2008	Sosnovka 2008	Sosnovka 2001	Babya 2008	Babya 2001	Lihkodeevka 2008	Lihkodeevka 2001	Pulonga (Kola) 2008	Pulonga (Kola) 2001	Pyalitsa 2008	Pyalitsa 2001	Chapoma 2008	Chapoma 2001	Strelna 2008	Strelna 2001	Chavanga 2008	Chavanga 2001	Indera 2008	Indera 2001	Varzuga 2008	Varzuga 1999	Nilma 2005	Nilma 1999	Pulonga (White Sea) 2008	Pulonga (White Sea) 1999	Pongoma 2008	Pongoma 1999	Pistojoki 2005	Pistojoki 1999	Kamennaya 2005	Kamennaya 1999
EST123	-0.0957	0.0811	-0.0015	-0.0198	0.0162	0.0254	0.0815	-0.0532	0.0064	-0.0244	0.0418	0.0231	-0.0592	0.0184	-0.0293	-0.0092	0.0529	-0.0262	-0.0036	-0.0227	0.0494	0.0398	0.003	0.0333	0.0337	0.0316	-0.0453	0.089	0.0007	-0.0428	0.073*	0.0308	0.0177	-0.0106	-0.0486	0.0018	-0.0606
EST19	-0.0071	0.0072	0.038	0.0074	-0.0237	-0.0343	-0.0513	0.0021	-0.0511	-0.053	-0.0437	-0.0222	-0.0118	0.0143	0.0043	0.0118	-0.0107	0.0401	-0.0201	-0.0016	0.0161	-0.0301	0.0325	-0.0086	0.017	-0.0251	0.009	0.0136	-0.0338	-0.0342	-0.0247	-0.0239	-0.0061	0.0497	0.0438	-0.0023	0
EST28	0.0041	0.0115	0.0151	-0.0029	0	-0.0003	-0.0104	-0.0016	-0.026	-0.0044	-0.0026	-0.0116	-0.0097	0.0301	0.0086	0.0408	0.0575	-0.005	-0.0084	-0.0086	-0.0019	-0.0132	0.013	-0.0012	0.0316	0.0207	0.0367	0.0735	-0.0483	0	0	-0.0094	-0.0038	0.012	-0.0077	-0.0435	-0.0201
EST405	-0.0002	0.0208	-0.0124	-0.0375	-0.03	-0.0092	-0.0438	-0.025	-0.0303	-0.0148	-0.0265	0.0108	0.0086	0.0444	-0.0114	-0.0208	-0.0265	-0.0111	0.0118	0.0417	-0.0076	-0.0056	-0.028	-0.0155	0.0395	-0.0221	-0.0396	-0.062	-0.0863	-0.0092	0.0123	0.0247	-0.0164	-0.0133	0.0176	-0.048	-0.0141
Ssa124	-0.0095	-0.0755	-0.0074	-0.0324	0.0354	0.0696	0.0618	-0.0079	-0.0031	-0.1243	0.0628	-0.0224	-0.0144	0.017	0.115*	0.0072	0.0014	-0.0683	0.0678	-0.0537	0.0017	-0.0824	0.0171	-0.0222	0.096*	-0.0203	0.0408	-0.0541	-0.0963	-0.0515	-0.1089	-0.0123	0.0296	-0.0383	0.106*	-0.0164	0.0145
Ssa171	-0.0229	0.0072	-0.0088	-0.0458	-0.0098	-0.0537	-0.0022	0.0051	-0.0421	0.0151	-0.0861	0.0252	0.0503	-0.041	-0.0499	-0.0586	0.0239	0.0253	-0.0527	0.0033	0.0195	-0.0615	-0.0386	-0.0226	-0.0306	0.0093	-0.025	-0.0314	-0.1159	0.0041	-0.0877	0.048	-0.0505	-0.0553	0.0125	-0.0429	-0.0062
Ssa197	-0.0058	-0.003	-0.0241	0.0031	-0.0078	0.0026	0.0219	0.0146	0.0278	0.0025	0.0196	-0.013	0.0109	0.0352	0.0206	-0.073	0.0371	0.0475	-0.006	-0.0073	-0.0153	-0.0253	-0.047	0.0203	0.0146	-0.021	-0.0266	-0.0162	0.0189	0.0024	-0.0425	-0.0087	0.0512	0.0228	-0.0337	-0.0923	0.0313
Ssa404	0.03	-0.0122	-0.0069	0.0153	0.0251	-0.0085	0.0029	-0.0159	-0.0104	-0.0027	0.006	-0.0019	-0.0267	-0.0055	0.0032	0.0301	-0.0132	0.0014	-0.0119	-0.0032	0.0325	0.0015	0.0038	-0.0047	-0.0098	0.0207	-0.0114	-0.0703	-0.0473	-0.024	-0.0167	0.0252	-0.0142	0.086*	-0.0247	0.022	-0.0084
Ssa412	0.0062	-0.0264	-0.0003	-0.022	0.0614	-0.0284	-0.051	0.0606	0.0057	-0.0539	-0.0342	0.0099	0.0687	0.0046	-0.0408	-0.0781	0.0091	-0.0462	0.0124	-0.0012	0.0216	0.0272	-0.0119	-0.0595	0.0344	0.0414	-0.0415	-0.05	0.0222	-0.0934	0.0021	-0.0742	0.053	-0.1172	0.0227	0	0
Ssa85	0.0006	-0.034	-0.0443	0.0037	0.0533	-0.0242	0.0544	-0.023	-0.0861	0.0078	-0.027	-0.0219	0.0571	0.0217	-0.0072	-0.0029	-0.0306	-0.0014	0.0214	0.0041	-0.0305	-0.0289	0.0549	-0.0113	0.076*	-0.0205	-0.0167	-0.1009	-0.0478	-0.0161	0.0618	0.0493	0.0024	0.0623	-0.0242	-0.0318	-0.0468
Ssa98	0.0192	-0.0624	0.0044	-0.0374	-0.0191	-0.0234	-0.0067	0.0677	-0.0772	0.0347	-0.0314	0.0477	-0.0436	-0.0277	0.0029	-0.0549	0.0363	-0.0493	0.0387	-0.0083	0.0055	0.0189	-0.0014	-0.0552	-0.0659	-0.0052	-0.0104	-0.0128	-0.0266	-0.0219	0.0079	-0.0181	0.0066	0.0114	-0.0115	0	0
Ssosl311	-0.0161	0.0016	-0.0003	-0.0495	-0.0155	-0.0103	-0.0196	0.021	0.0008	-0.0105	0.0318	-0.0025	-0.0215	-0.0396	-0.0597	-0.0208	0.0381	-0.0018	0.0553	-0.0202	0.0289	-0.0341	0.0478	-0.004	0.0587	0.0128	0.0392	-0.0426	-0.0594	-0.0222	0.0103	0.0185	-0.0746	-0.0136	-0.0286	-0.0047	-0.1095
Ssosl438	0.0431	-0.0062	-0.0362	-0.0465	0.0013	-0.0047	0.0162	-0.0305	0.138*	0.0369	0.0254	-0.0063	0.0048	-0.0071	-0.0121	-0.0964	0.0263	0.111*	-0.0313	-0.0089	0.0016	-0.0071	-0.0125	-0.016	0.159*	-0.0376	-0.0362	-0.0572	-0.0862	-0.0418	-0.0154	-0.0143	-0.0238	-0.003	-0.0324	-0.0007	0
Ssosl85	0.031	0.109*	0.0475	-0.0138	-0.0187	-0.0095	0.0506	0.0355	0.0552	-0.0206	0.0325	-0.0078	-0.0127	-0.0283	-0.0196	-0.0095	-0.0736	0.0336	0.0571	0.0285	0.0074	-0.0254	0.0109	-0.0163	-0.0184	-0.0426	0.0183	-0.1225	0.0024	-0.0396	-0.0646	0.0324	0.0096	-0.0437	-0.0472	-0.0084	0.0572
*Locus shows evidence for a null allele.
