# Supplementary material for: Temporal variation of genetic composition in Atlantic salmon populations from the Western White Sea Basin: influence of anthropogenic factors?
Source: BMC Genet. 2013 Sep 23;14:88. doi: 10.1186/1471-2156-14-88 (PMC3852729; doi:10.1186/1471-2156-14-88)
Supplement: Additional file 3 — Pairwise genetic distances (FST) among Atlantic salmon populations in the basin of the White Sea based on microsatellite data as measured with FST. Salmon populations of the Kola Peninsula are shaded in grey. [file 1471-2156-14-88-S3.xls]

## Sheet: Sheet1
Supplementary online Appendix 3. Pairwise genetic distances among Atlantic salmon populations in the basin of the White Sea based on microsatellite data as measured with FST. Salmon populations of the Kola Peninsula are shaded in grey.
	Kach08	Kach01	Ponoi08	Ponoi95	Dan08	Dan01	Sos08	Sos01	Baby08	Baby01	Likh08	Likh01	PuK08	PuK01	Plc08	Plc01	Cha08	Cha01	Str08	Str01	Chv08	Chv01	Ind08	Ind01	Var08	Var99	Nil05	Nil99	PuW05	PuW99	Png05	Png99	Pist05	Pist99	Kam05	Kam99
Kach08	-	ns	*	*	*	*	*	*	*	*	*	*	*	*	*	*	*	*	*	*	*	*	*	*	*	*	*	*	*	*	*	*	*	*	*	*
Kach01	-0.0007	-	*	ns	*	*	*	ns	ns	ns	ns	ns	*	*	ns	*	*	*	*	*	*	*	*	*	*	*	*	*	*	*	*	*	*	*	*	*
Ponoi08	0.0057	0.0057	-	ns	*	*	ns	ns	*	ns	ns	*	*	ns	ns	*	*	*	*	*	*	*	*	*	*	*	*	*	*	*	*	*	*	*	*	*
Ponoi95	0.0041	0.0068	-0.0004	-	*	*	*	ns	ns	ns	ns	ns	*	ns	ns	ns	*	*	*	ns	*	*	*	*	*	*	*	*	*	*	*	*	*	*	*	*
Dan08	0.0132	0.0163	0.0088	0.0063	-	ns	*	*	*	ns	*	*	*	*	*	*	*	ns	*	*	*	*	*	*	*	*	*	*	*	*	*	*	*	*	*	*
Dan01	0.0147	0.0138	0.009	0.0147	0.0044	-	*	*	*	ns	*	*	*	*	*	*	*	*	*	*	*	*	*	*	*	*	*	*	*	*	*	*	*	*	*	*
Sos08	0.0126	0.0087	0.0059	0.011	0.0126	0.0102	-	ns	*	ns	ns	*	ns	*	ns	ns	*	*	*	*	*	*	*	*	*	ns	*	*	*	*	*	*	*	*	*	*
Sos01	0.0094	0.0073	0.0046	0.0096	0.0102	0.0065	0.0048	-	ns	ns	ns	ns	ns	ns	*	ns	ns	ns	ns	ns	ns	*	*	*	*	ns	*	*	*	*	*	*	*	*	*	*
Baby08	0.015	0.0132	0.0074	0.008	0.009	0.0104	0.0128	0.0078	-	ns	ns	ns	ns	ns	ns	ns	ns	ns	ns	ns	ns	*	*	*	*	ns	*	*	*	*	*	*	*	*	*	*
Baby01	0.0073	0.0065	0.0069	0.0066	0.0059	0.0033	0.0091	0.0018	0.0024	-	ns	ns	ns	ns	ns	ns	ns	ns	ns	ns	ns	*	*	*	ns	ns	*	*	*	*	*	*	*	*	*	*
Likh08	0.009	0.0073	0.0024	0.0065	0.006	0.0044	0.0075	-0.0012	0.005	0.0004	-	ns	ns	ns	ns	ns	ns	ns	ns	ns	ns	*	*	*	*	ns	*	*	*	*	*	*	*	*	*	*
Likh01	0.0113	0.011	0.0094	0.0108	0.0075	0.0104	0.011	-0.0003	0.0095	0.0036	0.0023	-	*	ns	*	ns	ns	ns	ns	ns	ns	*	*	*	*	*	*	*	*	*	*	*	*	*	*	*
PuK08	0.0088	0.0076	0.006	0.0106	0.0102	0.007	0.0083	0.0051	0.0099	0.0048	0.0047	0.0118	-	ns	ns	ns	ns	ns	ns	ns	*	*	*	*	*	ns	*	*	*	*	*	*	*	*	*	*
PuK01	0.0094	0.0097	0.0082	0.0081	0.0077	0.0078	0.0111	0.002	0.0093	0.0005	0.0028	0.008	0.0022	-	ns	ns	ns	ns	ns	ns	ns	*	*	*	*	ns	*	*	*	*	*	*	*	*	*	*
Plc08	0.008	0.0056	0.0036	0.0056	0.0078	0.0086	0.0129	0.0045	0.0065	0.0009	0.0018	0.009	0.0017	0.0006	-	ns	ns	ns	ns	ns	ns	ns	*	*	*	ns	*	*	*	*	*	*	*	*	*	*
Plc01	0.0106	0.0086	0.0069	0.0111	0.0146	0.0086	0.0084	0.0031	0.0096	0.0038	0.0052	0.0079	0.0025	0.003	0.0003	-	ns	ns	ns	*	ns	*	*	*	*	ns	*	*	*	*	*	*	*	*	*	*
Cha08	0.0108	0.01	0.0076	0.0094	0.0095	0.0072	0.0125	0.004	0.013	0.0041	0.0049	0.0087	0.0027	0.0035	0.0009	0.0027	-	ns	ns	ns	ns	*	*	*	*	ns	*	*	*	*	*	*	*	*	*	*
Cha01	0.0067	0.0075	0.0061	0.0052	0.0051	0.006	0.0115	0.0045	0.0042	0.0013	0.0041	0.0106	0.0016	0.0032	-0.0009	0.0052	0.0047	-	ns	ns	ns	*	*	*	*	ns	*	*	*	*	*	*	*	*	*	*
Str08	0.0086	0.0064	0.0071	0.0099	0.0092	0.0086	0.0123	0.0065	0.0054	0.0048	0.0027	0.0081	0.0023	0.0044	0.0044	0.0046	0.0065	0.0008	-	ns	ns	*	*	*	*	ns	*	*	*	*	*	*	*	*	*	*
Str01	0.0061	0.0064	0.0015	0.0016	0.0038	0.0083	0.0098	0.0038	0.0027	0.0006	0.001	0.0056	0.0026	0.004	0.0001	0.0065	0.0053	-0.0008	0.0035	-	ns	*	*	*	*	*	*	*	*	*	*	*	*	*	*	*
Chv08	0.0112	0.0098	0.0103	0.0109	0.0147	0.0104	0.0165	0.0041	0.0096	0.0006	0.0025	0.0054	0.0098	0.0073	0.0059	0.0078	0.0086	0.0057	0.0081	0.0058	-	ns	*	*	*	ns	*	*	*	*	*	*	*	*	*	*
Chv01	0.0157	0.0136	0.0123	0.0151	0.019	0.0163	0.0174	0.0134	0.0131	0.0126	0.013	0.0156	0.0137	0.0154	0.0119	0.0068	0.0159	0.0109	0.0129	0.0131	0.0086	-	*	*	*	*	*	*	*	*	*	*	*	*	*	*
Ind08	0.0333	0.0318	0.032	0.0336	0.0303	0.0208	0.0354	0.0313	0.0228	0.0157	0.0262	0.0358	0.0237	0.022	0.0187	0.0219	0.0254	0.023	0.0268	0.0243	0.0186	0.0293	-	ns	*	*	*	*	*	*	*	*	*	*	*	*
Ind01	0.0259	0.0248	0.0259	0.027	0.028	0.0192	0.0276	0.0215	0.0183	0.0113	0.0209	0.0273	0.0171	0.0183	0.0156	0.0134	0.0203	0.0194	0.0212	0.0183	0.0151	0.0223	0.0007	-	*	*	*	*	*	*	*	*	*	*	*	*
Var08	0.0171	0.0137	0.0156	0.0206	0.0217	0.0178	0.0155	0.0088	0.0214	0.0152	0.0112	0.014	0.0101	0.0111	0.014	0.0062	0.0113	0.015	0.0115	0.0163	0.0176	0.0211	0.0342	0.0243	-	ns	*	*	*	*	*	*	*	*	*	*
Var99	0.0153	0.0096	0.0081	0.0157	0.0176	0.0092	0.0092	0.0028	0.0093	0.0066	0.005	0.0079	0.0081	0.0115	0.0057	0.002	0.0049	0.008	0.0075	0.0088	0.0079	0.0142	0.0264	0.0189	0.0022	-	*	*	*	*	*	*	*	*	*	*
Nil05	0.0813	0.0803	0.0764	0.074	0.0889	0.0992	0.1008	0.0869	0.0863	0.0826	0.0782	0.0857	0.0888	0.0807	0.0822	0.0929	0.0923	0.0792	0.0839	0.0774	0.083	0.1046	0.1213	0.1118	0.0962	0.094	-	*	*	*	*	*	*	*	*	*
Nil99	0.0868	0.0888	0.0881	0.0893	0.1118	0.1152	0.1114	0.101	0.1024	0.0959	0.0985	0.103	0.1011	0.0966	0.0881	0.1031	0.1071	0.0924	0.1033	0.0893	0.097	0.115	0.1204	0.1123	0.1044	0.0984	0.0525	-	*	*	*	*	*	*	*	*
PuW05	0.0628	0.0732	0.0754	0.0714	0.0846	0.0859	0.0857	0.0827	0.0747	0.0685	0.0816	0.0901	0.0674	0.0799	0.0726	0.071	0.0739	0.0669	0.0754	0.0721	0.0732	0.0834	0.0854	0.0689	0.0863	0.0839	0.1345	0.1288	-	*	*	*	*	*	*	*
PuW99	0.0757	0.0882	0.0852	0.0848	0.1012	0.1024	0.1037	0.0927	0.0897	0.0884	0.0946	0.0979	0.0834	0.0953	0.0903	0.0869	0.09	0.0833	0.0871	0.0834	0.0885	0.0969	0.1046	0.082	0.0947	0.0959	0.1495	0.1443	0.0273	-	*	*	*	*	*	*
Png05	0.0238	0.0292	0.0315	0.0265	0.0378	0.0392	0.0407	0.0343	0.0333	0.0312	0.0327	0.0404	0.0323	0.0336	0.0329	0.038	0.0378	0.0258	0.0309	0.0301	0.0346	0.0439	0.0614	0.0467	0.0457	0.0436	0.0748	0.0881	0.0328	0.049	-	*	*	*	*	*
Png99	0.0389	0.0428	0.0419	0.0415	0.0468	0.044	0.0528	0.0459	0.038	0.0344	0.0409	0.0426	0.0484	0.047	0.0406	0.0495	0.0562	0.0373	0.0442	0.0343	0.0365	0.0543	0.0583	0.0486	0.063	0.0495	0.0965	0.089	0.0797	0.0975	0.0309	-	*	*	*	*
Pist05	0.1717	0.1862	0.172	0.1773	0.1999	0.1998	0.1883	0.2035	0.2123	0.1973	0.2025	0.2117	0.1805	0.1977	0.1995	0.1948	0.1898	0.1838	0.1972	0.1849	0.2171	0.209	0.2314	0.2195	0.2149	0.2202	0.2698	0.269	0.2366	0.2568	0.2041	0.2271	-	*	*	*
Pist99	0.1727	0.1839	0.1736	0.1901	0.2138	0.2055	0.1874	0.2072	0.2154	0.2014	0.2062	0.216	0.186	0.2032	0.2046	0.1985	0.1974	0.1902	0.2001	0.188	0.2191	0.208	0.2401	0.23	0.2171	0.2212	0.276	0.2721	0.2408	0.2523	0.2107	0.2362	0.0638	-	*	*
Kam05	0.2606	0.2711	0.2568	0.2853	0.2952	0.2869	0.2873	0.2967	0.3097	0.2816	0.2851	0.2904	0.2711	0.2861	0.3	0.2898	0.2808	0.2823	0.2848	0.2704	0.2918	0.3108	0.317	0.3068	0.3019	0.3036	0.3437	0.3295	0.3267	0.3381	0.2983	0.3087	0.2381	0.243	-	ns
Kam99	0.2855	0.2992	0.2788	0.3144	0.3218	0.3136	0.3142	0.3285	0.3382	0.3115	0.312	0.3198	0.2941	0.3142	0.3311	0.3191	0.3077	0.3107	0.3102	0.299	0.3206	0.3385	0.3403	0.3352	0.3271	0.3326	0.3685	0.3528	0.3503	0.3638	0.3245	0.3381	0.265	0.268	0.0044	-
*significant after 12600 permutations
ns - non-significant
